# Supplementary material for: Chitosan-Enclosed Menadione Sodium Bisulfite as an Environmentally Friendly Alternative to Enhance Biostimulant Properties against Drought
Source: J Agric Food Chem. 2023 Feb 9;71(7):3192–200. doi: 10.1021/acs.jafc.2c07927 (PMC9951248; doi:10.1021/acs.jafc.2c07927)
Supplement: Supplementary file 2 — jf2c07927_si_002.xlsx [file jf2c07927_si_002.xlsx]

## Sheet: Drought (7D)
		WW	WD		N-WD	Mn-WD	M-WD	N-WW	Mn-WW	M-WW
		267	244		256	238	202	342	316.2	305.8
		353	196		285	278	270	247.2	306.2	278.6
		324	168		177	298	263	322.1	295.6	223.5
		315	169		168	304	235	300	318	290.9
		157	197		276	302	210	225	270.7	290.9
		350	226		267	302	281	342	316.2	305.8
		300	193		230	252	174	247.2	306.2	278.6
		332	259		238	217	177	322.1	295.6	299.5
		213	235		178	238	289	300	318	293.9
		311	179		143	300	250	225	270.7	290.9
		279	235		206.9	288.5	270.6	359.2	333.4	323
		260	167		276.3	290.2	259.7	264.4	323.4	295.8
		265	256		249	276.4	274.1	339.3	312.8	290.7
		360	186		191.4	260.6	227.2	317.2	335.2	321.1
		245	180		236.9	261.1	245	242.2	287.9	308.1
	Average	288.733	206		225.233	273.72	241.84	292.993	307.073	293.14
	Deviation	56.283	33.0843		45.0484	27.8827	36.7718	46.7113	19.7618	23.237
									Plant weight	R.G.R	WUE	SSI	STI		Std dev
								WW	288.733	0.156032	2.7398				56.283
								M-WW	293.14	0.158259	2.8046				23.237
								N-WW	292.993	0.158188	2.8025				46.7113
								Mn-WW	307.073	0.164893	3.00365				19.7618
								WD	206	0.108337	3.13902	1.44026	0.713461		33.0843
								M-WD	241.84	0.130777	4.14348	0.879628	0.824998		36.7718
								N-WD	225.233	0.120615	3.669	1.16244	0.768732		45.0484
								Mn-WD	273.72	0.148467	5.05434	0.545951	0.891383		27.8827
		Average WW	Average WD
		295.485	236.698
	SII	0.19895

## Sheet: Rehydratation (14D) 
	WW	WD	Mn-WD	N-WD	M2-WD	M-WD	Mn-WW	N-WW	M2-WW	M-WW
	520	354	452	484	375	390	473	431	595	427
	574	358	452	470	396	406	472	633	459	519
	513	266	480	385	493	447	336	500	565	597
	490	340	446	333	412	357	470	509	539	621
	496	400	485	314	406	416	406	320	515	515
	472	396	390	417	406	390	420	524	535	488
	467	315	397	385	398	348	509	595	506	517
	522	341	511	390	391	394	420	579	495	559
	541	371	522	360	354	344	486	615	400	524
	513	342	469	459	398	392	447	476	520	497
	597	350	518	332	454	206	596	555	575	536
	483	360	411	360	393	397	547	697	605	628
	537	207	493	372	441	407	778	423	417	422
	500	340	420	400	400	436	671	495	357	485
	499	370	402	385	420	398	583	534	621	484
	520	340	490	400	443	380	510	422	512	515
	515	340	426	380	400	390	520	482	631	488
Average	515.235	340.588	456.706	389.765	410.588	382.235	508.471	517.059	520.412	518.941
Deviation	33.648	45.6934	43.613	47.1786	32.3072	52.8081	105.52	91.8487	77.9479	57.5429
		Weight	R.G.R	WUE	SSI	STI		Sta. Dev
	WW	515.818	0.0829568	2.99513				33.648
	M-WW	519.953	0.0818697	3.02466				57.5429
	M2-WW	520.741	0.0820861	3.03029				77.9479
	N-WW	517.447	0.0812511	3.00676				91.91
	Mn-WW	515.218	0.073929	2.99084				105.52
	WD	340.206	0.0711943	3.48151	1.44705	340.206		45.6934
	M-WD	382.465	0.06548	4.08521	1.1239	382.465		52.8081
	M2-WD	410.906	0.0757268	4.49151	0.896493	410.906		32.3072
	N-WD	390.059	0.0712371	4.1937	1.04638	390.059		47.1786
	Mn-WD	456.376	0.0797735	5.14109	0.48542	456.376		43.613
	Average WW	Average WD
	517.835	396.002
	0.235274
